# Supplementary material for: A Comparative Study of Melittins from Apis florea and Apis mellifera as Cytotoxic Agents Against Non-Small Cell Lung Cancer (NSCLC) Cells and Their Combination with Gefitinib
Source: Int J Mol Sci. 2025 Mar 11;26(6):2498. doi: 10.3390/ijms26062498 (PMC11941996; doi:10.3390/ijms26062498)
Supplement: Supplementary file 1 [file ijms-26-02498-s001.zip]

Archive with 1 entries (1 files):
- ijms-3433732-supplementary.pdf
